# Supplementary material for: Knockdown of PDPN in astrocytes reduces hippocampal inflammation in T2DM mice
Source: Front Immunol. 2025 Jan 22;16:1503807. doi: 10.3389/fimmu.2025.1503807 (PMC11794098; doi:10.3389/fimmu.2025.1503807)
Supplement: Supplementary file 1 [file Table1.xlsx]

## Sheet: Sheet1
Gene	Forward Primer	Reverse Primer
Pdpn	ACCCCAATAGAGATGGCTTGC	TAGGGCGAGAACCTTCCAGA
RGD1359290	CAAAAGCTCATGGCATGGGAA	CACGTGTCTTCTTCATCCACT
Rab3b	GGGAACCCAACCCATCTTCA	TCAAAGTTCTGGTCGGAGGC
Syt13	TGTTACATCCAAGGCAGCGT	TCCACACGGGGTTGATCTTG
Srm	AAGACATCCTCGTCTTCCGC	TCAATCTCGCACTGGACCAC
B3gnt8	GAAGAGCCGTTGGAGCGATA	CAGCCTAGGTCCTACCCAGT
Ldb2	TGGTACAGCCAGAGTACCGA	GTACCTGAGTGGCCAGGCTC
Metrnl	GTGGGCTCAGTCGCTCTATC	CAATGGGTCAGGGCATCCTT
Taf13	TGACACCGTTCGTACTTCCC	CAAAGCCTGAACCGCGAAAA
Ephx2	TCCAGCTTCGTGTCTGTGTC	AAACCTGGGCTGGACGTATG
Plcxd2	CAAACACCACGAGTGTGCAG	ACCCAATCAAGGATGGCAGG
Cox6a2	TTAACTGCTGGATGCACGCT	CATAACCGGTGGGCAAAGGA
Ccdc152	GCAGGTACGTTCCAAGCTCT	TCGGTTTTATGTTCCTCCTCTTTG
Rassf6	ACAAGAGTCTCCTTTGCCCG	AATGCCTGGCTTCAGATGCT
Krt7	CCGGAATGAGATTGCGGAGA	GGACTCTAACTTGGCACGCT
Timp1	AGATACCATGATGGCCCCCT	ACTCTTCACTGCGGTTCTGG
Hip1r	CCCCAGGTCCAAGTAAGCTG	GGGTCGTCTTTGAAGGTGCT
Acsl6	CAGATACCATGATGGCCCCC	TCTGGTAGTCCTCAGAGCCC
Acat2	CAACATCGATGGAGGAGCCA	GCTGCCCACCTTTCAACAAT
Ctsw	TCATCAAGGCTACACCCAGC	ACCATGACACATTCGGGGTC
β-actin	ACCCTGAAGTACCCCATTG	TACGACCAGAGGCATACAG
